# Supplementary material for: Full-length transcriptome of in Medicago sativa L. roots in response to drought stress
Source: Front Genet. 2023 Jan 4;13:1086356. doi: 10.3389/fgene.2022.1086356 (PMC9848396; doi:10.3389/fgene.2022.1086356)
Supplement: Supplementary file 1 [file Table2.XLSX]

## Sheet: Sheet1
Supplemental Table 2 The expression of ERF genes in each sample.
#ID	T1	T2	T3	T4	T5	T6	T7	T8	T9
c336206.graph_c0	0.59	0.59	0.74	7.19	6.17	21.06	0.16	0.75	1.34
c331648.graph_c1	0.22	0	0	0	0	0.37	1.29	3.62	6.17
c358259.graph_c0	1.07	0.67	0.2	9.18	2.19	13.89	0	0	0
c347226.graph_c0	577.64	478.65	532.32	44.86	18.71	73.84	300.85	353.01	377.69
c360759.graph_c3	154.58	222.51	258.61	108.08	98.65	132.7	32.94	56.5	72.66
c365791.graph_c0	17.48	15.1	10.77	50.48	49.35	96.94	50.34	31.05	38.19
c359589.graph_c2	80.03	105.45	145.38	68.77	23.24	93.46	36.6	29.61	31.64
c340157.graph_c0	17.68	36.34	26.46	66.45	9.42	43.44	4.05	5.01	9.69
c363654.graph_c1	12.24	17.8	18.19	12.94	4.76	8.11	28.9	44.95	47.84
c332926.graph_c0	26.44	16.53	16.03	72.35	107.71	65.25	50.07	50.85	22.19
c363519.graph_c0	2.98	1.85	1.76	7.63	6.03	3.48	9.15	5.04	7.81
c315641.graph_c0	45	18.48	27.35	47.78	64.05	43.37	51.07	98.62	147.81
c356430.graph_c0	43.94	75.01	93.93	5.92	8.63	4.95	13.52	11.33	20.57
c352063.graph_c0	0.28	0.63	2.11	20.75	17.82	15.36	0.1	0.26	0.25
c366428.graph_c0	5.33	4.17	4.63	17.07	12.09	10.17	2.83	6.21	3.44
c343613.graph_c0	0	0	0.14	0.34	0	0	4.55	4.6	1.61
c337882.graph_c0	3.09	1.88	10.65	7.07	1.87	5.45	14.24	23.36	14.94
c363148.graph_c0	13.04	19.82	47.28	0.97	0	0.28	0	0	0.06
c363133.graph_c1	9.44	16.79	40.3	27.03	0.39	13.82	0	0	0
c334843.graph_c0	8.04	20.56	51.14	0.62	0	2.81	0.09	0.1	0
c339699.graph_c0	1.15	3.56	9.06	0.68	0	14.62	0	0	0
c360945.graph_c0	19.46	13.59	13.23	11.48	4.28	15.58	28.33	25.79	34.25
c357319.graph_c0	160.57	155.94	344.15	29.4	7.35	20.75	42.23	34.02	34.92
c348465.graph_c0	29.1	52.04	59.83	302.58	14.61	174.95	0.29	0.62	0.53
c358902.graph_c1	14.41	15.36	18.53	156.05	56.81	197.94	6.47	6.87	6.65
c359162.graph_c0	6.01	2.77	5.48	7.01	4.42	5.06	0.19	0.66	0.31
c357093.graph_c0	11.71	11.84	17.72	1.16	3.04	3.47	7.73	2.28	5.5
c342922.graph_c0	13.48	20.32	21.02	15.94	10.72	6.6	26	31.51	45.02
c351445.graph_c0	13.39	26.02	23.17	0.51	2	0.71	0	0.09	0.06
c359422.graph_c1	5.51	10.53	14.49	5.67	1.64	7.76	18.98	14.62	19.81
c346133.graph_c1	19.06	31.16	48.98	3.47	0.43	2.03	0	0	0.11
c312235.graph_c0	2.93	7.47	10.43	0	0	0.37	0	0	0.35
c353459.graph_c0	14.86	13.57	17.82	49.35	37.24	89.07	42.64	40.85	21.1
c358608.graph_c3	28.45	27.56	19.51	187.21	3.68	20.43	0.25	1.51	0
c347193.graph_c0	3.59	4.36	7.85	24.55	16.62	22.45	46.56	28.5	30.8
c365379.graph_c0	60.7	64.96	104.3	500.53	200.51	425.56	133.56	119.04	117.09
c360211.graph_c2	132.88	221.03	312.39	101.71	26.33	158.16	55.64	63.78	56.78
c361925.graph_c0	184.51	135.41	183.91	48.59	39.83	50.65	64.17	42.76	44.18
