# Supplementary material for: Full-length transcriptome of in Medicago sativa L. roots in response to drought stress
Source: Front Genet. 2023 Jan 4;13:1086356. doi: 10.3389/fgene.2022.1086356 (PMC9848396; doi:10.3389/fgene.2022.1086356)
Supplement: Supplementary file 2 [file Table3.XLSX]

## Sheet: Sheet1
Supplemental Table 3 The expression of C2H2 genes in each sample
#ID	T1	T2	T3	T4	T5	T6	T7	T8	T9
c310191.graph_c0	5.76	1.38	1.08	0.08	0.74	0.41	0.08	0	0.08
c286915.graph_c0	0	0.06	0	0.89	6.39	0.19	0	0.18	0.35
c345223.graph_c0	1.25	1.78	2.64	2.16	1.54	3.3	9.69	7.61	8.85
c364149.graph_c0	1.95	2.82	11.06	5.94	2.89	10.44	7.8	8.07	6.35
c267730.graph_c0	0	0	0	0	0	0	2.18	3.91	2.67
c298633.graph_c1	72.77	101	37.33	17.76	128.12	75.57	5.08	5.12	7.33
c334169.graph_c0	23.98	30.09	18.91	3.34	0.46	0	0	0	1.03
c353467.graph_c0	2.33	3.15	8.09	18.19	5.5	15.56	2.99	2.65	1.62
c348337.graph_c0	106.4	74.23	94.43	120.32	33.72	71.65	182.26	133.46	170.34
c368808.graph_c0	1.39	0.74	0.61	5.54	8.39	5.85	0.08	0.3	2.7
c354768.graph_c0	19.36	22.17	18.53	125.86	33.21	57.01	9.78	9.49	15.81
c326188.graph_c0	0.57	0.91	0.36	1.68	13.63	3.78	1.06	0.8	1.88
c357784.graph_c0	16.9	14.38	17.42	9.42	8.03	9.37	21.71	13.75	19.85
c353272.graph_c4	29.51	33.94	15.58	5.42	62.96	17.74	8.01	6.8	7.95
c328407.graph_c0	1.81	1.94	0.92	2.77	4.7	3.55	0.96	0.51	1.6
c357867.graph_c1	3.71	6.44	4.55	0.51	0.13	0.22	3.3	3.01	2.65
c356788.graph_c0	33.61	27.03	24.7	41.91	42.01	37.49	17.2	17.96	18.36
c300744.graph_c0	2.97	1.88	1.06	5.02	6.61	5.13	0.5	0.37	1.02
c349040.graph_c0	2	1.68	0.61	2.3	2.36	2.48	0.46	0.21	1.11
c347107.graph_c0	56.79	95.86	114.56	8.93	2.78	4.69	4.41	4.75	8.05
c349007.graph_c1	0.73	1.63	0.9	2.47	15.08	1.89	0	0.33	0.23
c219102.graph_c0	1.79	1.02	0.71	1.65	3.67	1.9	0.56	0.27	0.89
c319771.graph_c0	1.15	0.29	0.25	3.96	4.38	3.15	0.04	0	0.39
c330989.graph_c1	0.42	0.17	0.23	1.87	8.1	2.44	0.42	0.45	3.02
c299771.graph_c0	3.24	2.21	1.05	4.01	6.19	6.64	1	0.75	1.78
c355355.graph_c0	0.2	1.91	11.66	0.41	0.7	1.92	11.97	11.05	12.07
c217853.graph_c0	3.56	2.36	0.78	1.53	3.9	2.6	0.65	0.5	0.66
c337975.graph_c0	5.48	7.29	20.05	1.73	2.9	7.29	1.44	1.21	1.96
c228248.graph_c0	2.69	4.71	1.8	0.14	1.22	0.68	0.13	0	0.13
c356022.graph_c0	0.89	0.74	1.49	1.23	0.61	10.73	2.04	4.12	20.23
c350713.graph_c1	0.91	0.75	0.6	1.52	2.73	2.34	0.26	0.07	0.28
c357415.graph_c6	12.84	8.54	19.19	10.47	7.38	7.73	18.34	17.23	20.44
