# Supplementary material for: Full-length transcriptome of in Medicago sativa L. roots in response to drought stress
Source: Front Genet. 2023 Jan 4;13:1086356. doi: 10.3389/fgene.2022.1086356 (PMC9848396; doi:10.3389/fgene.2022.1086356)
Supplement: Supplementary file 5 [file Table4.XLSX]

## Sheet: Sheet1
Supplemental Table 4 The expression of WRKY genes in each sample
#ID	T1	T2	T3	T4	T5	T6	T7	T8	T9
c362719.graph_c0	75.54	133.34	126.12	14.92	10.79	20.17	15.6	17.29	30.09
c363764.graph_c2	7.87	15.47	9.11	13.32	7.26	9.16	1.66	3.96	2.52
c367839.graph_c0	30.85	40.76	36.38	17.31	4.33	3.89	3.36	6.02	7.91
c357255.graph_c1	1.89	4.31	3.54	1.39	0.39	1.27	0	0	0.17
c367656.graph_c0	35.21	18.62	31.3	16.68	9.06	7.83	3.3	2.99	2.62
c349722.graph_c0	11.33	33.88	26.21	3.92	2.64	5.39	1.37	0.61	0.71
c331931.graph_c0	2.93	6.87	8	0.42	0.3	0.59	0	0	0.4
c347745.graph_c0	10.52	20.47	17.96	1.15	0.2	0.98	0.43	1.01	3.56
c364041.graph_c2	41.83	48	41.06	21.14	11.29	11.85	2.72	4.62	3.1
c349896.graph_c0	12.28	9.13	10.25	34.38	3.57	4.43	1.82	2.93	1.52
c359086.graph_c0	58.69	94.26	92.15	7.34	2.37	2.81	2.62	3.6	4.68
c336703.graph_c0	4.34	4.82	13.17	0.71	0	0.57	0	0.14	0.29
c359032.graph_c0	1.31	5.33	3.09	0	0.79	0.33	0	0	0
c271338.graph_c0	0.72	1.2	0.97	1.02	0.09	0.61	6.57	1.93	3.66
c328153.graph_c3	0.19	2.07	1.38	5.47	3.57	2.73	1.97	5.57	18.31
c361916.graph_c1	30.84	66	75.89	12.6	5	9.9	8.98	8.57	18.36
c354131.graph_c0	38.93	145.52	102.71	17.35	5.86	35.32	0.12	0.58	1.13
c364621.graph_c0	11.46	11.32	6.18	20.48	5.17	5.67	1.12	2.91	0.93
