# Supplementary material for: Full-length transcriptome of in Medicago sativa L. roots in response to drought stress
Source: Front Genet. 2023 Jan 4;13:1086356. doi: 10.3389/fgene.2022.1086356 (PMC9848396; doi:10.3389/fgene.2022.1086356)
Supplement: Supplementary file 6 [file Table5.XLSX]

## Sheet: Sheet1
Supplemental Table 5 QPCR detected the levels of seven genes.
#ID	T1	T2	T3	T4	T5	T6	T7	T8	T9	category of TF
c347226.graph_c0	577.64	478.65	532.32	44.86	18.71	73.84	300.85	353.01	377.69	EGFR
c361925.graph_c0	184.51	135.41	183.91	48.59	39.83	50.65	64.17	42.76	44.18
c357319.graph_c0	160.57	155.94	344.15	29.4	7.35	20.75	42.23	34.02	34.92
c348337.graph_c0	106.4	74.23	94.43	120.32	33.72	71.65	182.26	133.46	170.34	C2H2
c357415.graph_c6	12.84	8.54	19.19	10.47	7.38	7.73	18.34	17.23	20.44
c364041.graph_c2	41.83	48	41.06	21.14	11.29	11.85	2.72	4.62	3.1	WRKY
c354131.graph_c0	38.93	145.52	102.71	17.35	5.86	35.32	0.12	0.58	1.13
